# Supplementary material for: New Histoplasma Diagnostic Assays Designed via Whole Genome Comparisons
Source: J Fungi (Basel). 2021 Jul 9;7(7):544. doi: 10.3390/jof7070544 (PMC8305531; doi:10.3390/jof7070544)
Supplement: Supplementary file 1 [file jof-07-00544-s001.zip]

Archive with 1 entries (1 files):
- jof-1242567-supplementary.pdf
